# Supplementary material for: Multiple Red Flags of Cardiac Amyloidosis in a Single Patient: Clinical Manifestations of an Underdiagnosed Disease
Source: Diagnostics (Basel). 2024 Dec 13;14(24):2812. doi: 10.3390/diagnostics14242812 (PMC11674418; doi:10.3390/diagnostics14242812)
Supplement: Supplementary file 1 [file diagnostics-14-02812-s001.zip]

Archive with 1 entries (1 files):
- diagnostics-3362943-supplementary.pdf
